# Supplementary material for: Structural Insights into the ADCC Mechanism and Resistance of Mogamulizumab, a First-in-Class Anti-CCR4 Therapy for Cutaneous T Cell Lymphoma
Source: Int J Mol Sci. 2025 Jun 8;26(12):5500. doi: 10.3390/ijms26125500 (PMC12193575; doi:10.3390/ijms26125500)
Supplement: Supplementary file 1 [file ijms-26-05500-s001.zip]

Archive with 1 entries (1 files):
- ijms-3663076-supplementary.pdf
